# Supplementary material for: Exploring the Influence of VDR Genetic Variants TaqI, ApaI, and FokI on COVID-19 Severity and Long-COVID-19 Symptoms
Source: J Pers Med. 2023 Nov 28;13(12):1663. doi: 10.3390/jpm13121663 (PMC10744884; doi:10.3390/jpm13121663)
Supplement: Supplementary file 1 [file jpm-13-01663-s001.zip]

Archive with 1 entries (1 files):
- jpm-2701568-supplementary.pdf
